# Supplementary material for: Pulmonary vascular reactivity to supplemental oxygen in Sherpa and lowlanders during gradual ascent to high altitude
Source: Exp Physiol. 2022 Nov 20;108(1):111–22. doi: 10.1113/EP090458 (PMC10103769; doi:10.1113/EP090458)
Supplement: Supplementary file 1 — Statistical Summary Document [file EPH-108-111-s001.xlsx]

## Sheet: Statistical Summary Table
Statistical Summary Document
Manuscript Title: Pulmonary Vascular Reactivity to Supplemental Oxygen in Sherpa and Lowlanders During Gradual Ascent to High Altitude
Authors: Prajan Subedi, Christopher Gasho, Michael Stembridge, Alexandra Williams, Alexander Patrician, Philip Ainslie, James Anholm
Animal model used, if applicable: n/a
Underlying hypothesis:	We hypothesized that both Sherpa and Lowlanders would have an increase in pulmonary vascular pressure and resistance with ascent to altitude, but the Sherpa response would be blunted compared to the lowlanders. With continued acclimatization, both ascent Sherpa and Lowlanders would become "unresponsive" to supplemental oxygen.
Definitions of ‘n’:	n' as used in this manuscript is the number of individual subjects represented in a given statistical comparison; When a particular comparison used fewer that the total 'n', we report the 'n' for the stated comparison.
Statistical summary table:
Experimental question number	Finding/ conclusion	Experimental location/variable	Mean value	Standard Deviation	n	Exact P value	Figure/table in which data are presented	Units	Data comparisons	Statistical test	Any other experimental factors	Comments
Multiple tests of the same question are shown in different rows		e.g. cortex vs cerebellum or genotype	(or other summary statistic)	(SD)	(value)	If P is considered significant against a stated confidence limit, authors may indicate this in bold.The exact value must be stated unless P is less than 0.0001, in which case < is permitted.			e.g. WT vs KO		e.g. subjects’ age or sex	e.g. observation
Results shown in Fig 2; Table 1; Table 2
PASP changes at increasing altitude, during ascent in lowlanders	significant increase in PASP	Echocardiographic results at various increasing altitudes	The mean changes depending on altitude	Varies	19	<0.001	Fig 2; Table 1, 2	mmHg	Change across altitude	Linear mixed effects model
Effect of Oxygen on PASP during ascent in lowlanders	signif. decrease with O2	Same as above	Changes depending on altitude	Varies	19	<0.001	Fig 2; Table 1, 2	mmHg	Change across altitude	Linear mixed effects model
PASP changes at increasing altitude, during ascent in the Ascent Sherpa	significant increase in PASP	Same as above	Changes depending on altitude	Varies	11	<0.001	Fig 2; Table 1, 2	mmHg	Change across altitude	Linear mixed effects model
Effect of Oxygen on PASP during ascent in the Ascent Sherpa	signif. Decrease with O2	Same as above	Changes depending on altitude	Varies	11	<0.001	Fig 2; Table 1, 2	mmHg	Change across altitude	Linear mixed effects model
Ancestry effect (Sherpa vs. Lowlanders)	NS effect	As above			11 ascent Sherpa; 19 lowlanders	0.099	Fig 2; Table 1, 2	mmHg	Sherpa vs. Lowlanders	Linear mixed effects model
Interaction between ancestry (Sherpa, Lowlanders) and altitude	Signif. Interaction	As above			11 ascent Sherpa; 19 lowlanders	0.003	Fig 2; Table 1, 2	mmHg	Interaction between Sherpa & Lowlanders	Linear mixed effects model
Note: similar comparisons using mixed effects models are shown in Tables 1 & 2 for SpO2, heart rate, Cardiac output etc.
Results as shown in Fig 3; Table 1; Table 2
PVR changes at increasing altitude, during ascent in lowlanders	significant increase in PVR	Echocardiographic results at various increasing altitudes	The mean changes depending on altitude	Varies	19	<0.001	Fig 3; Table 1,2	Wood units	Change across altitude	Linear mixed effects model
Oxygen affect on PVR during ascent in lowlanders	signif. Decrease with O2	As above	Changes depending on altitude	Varies	19	<0.001	Fig 3; Table 1,2	Wood units	Change across altitude	Linear mixed effects model
PVR changes at increasing altitude, during ascent in the Ascent Sherpa	significant increase in PVR	As above	Changes depending on altitude	Varies	11	<0.001	Fig 3; Table 1,2	Wood units	Change across altitude	Linear mixed effects model
Oxygen affect on PVR during ascent in the Ascent Sherpa	signif. Decrease with O2	As above	Changes depending on altitude	Varies	11	<0.001	Fig 3; Table 1,2	Wood units	Change across altitude	Linear mixed effects model
Ancestry effect (Sherpa vs. Lowlanders)	NS effect	As above			11 ascent Sherpa; 19 lowlanders	0.643	Fig 3; Table 1,2	Wood units	Sherpa vs. Lowlanders	Linear mixed effects model
Interaction between ancestry (Sherpa, Lowlanders) and altitude	Signif. Interaction	As above			11 ascent Sherpa; 19 lowlanders	0.001	Fig 3; Table 1,2	Wood units	Interaction between Sherpa & Lowlanders	Linear mixed effects model
Figure 4 Comparisons of testing of PASP & PVR responses to oxygen (ambient air vs. on Oxygen) on arrival to the Pyramid (Pyr) vs. at the Late Pyr time point
Fig 4A PASP	Signif. reduction in PASP when breathing O2 at time of Pyr arrival	PASP ambient air	30.71	6.87	30			mmHg		two tailed paired t-test		Includes both Lowlanders and Ascent Sherpa
Observations at time of Pyramid Arrival		PASP breathing O2	23.34	4.61	30			mmHg				Individual data points are shown in Figure
		mean difference	7.366	5.415				mmHg
		95% CI for difference	5.344 - 9.388			<0.0001		mmHg
Fig 4B PVR	Signif. reduction in PVR when breathing O2 on Pyr arrival	PVR breathing ambient air	1.882	0.408	30			Wood units		two tailed paired t-test		Includes both Lowlanders and Ascent Sherpa
Observations at time of Pyramid Arrival		PVR breathing O2	1.642	0.292	30			Wood units				Individual data points are shown in Figure
		mean difference	0.24	0.28				Wood units
		95% CI for difference	0.135 - 0.344			<0.0001		Wood units
Fig 4C PASP	Signif. decrease in PASP while breathing O2 at Late Pyr time	PASP ambient air	23.24	6.15	35			mmHg		two tailed paired t-test		Includes: Lowlanders, Ascent Sherpa and the non-ascent Sherpa
Observations at time: Late Pyramid		PASP breathing O2	19.29	4.79	35			mmHg				Individual data points are shown in Figure
		mean difference	3.947	5.245				mmHg
		95% CI for difference	2.145 - 5.749			<0.0001		mmHg
Fig 4D PVR	No decrease in PVR breathing O2 at Lat Pyr time	PVR breathing ambient air	1.575	0.348	35			Wood units		two tailed paired t-test		Includes: Lowlanders, Ascent Sherpa and the non-ascent Sherpa
Observations at time: Late Pyramid		PVR breathing O2	1.532	0.357	35			Wood units				Individual data points are shown in Figure
		mean difference	0.043	0.366				Wood units
		95% CI for difference	-0.083 - 0.169			0.487		Wood units
Results shown in Figure 5 - changes in PVR responsiveness to supplemental oxygen over time residing at 5,050 m at the Pyramid
Lowlanders: PVR on ambient air minus PVR on oxygen on arrival to Pyramid	Signif. change in PVR	mean change	-0.284	0.299	19	95% CI: -0.428 to -0.140		Wood units		two tailed paired comparison; 95% CI shown in figure		Lowlanders; Pyr arrival time
Ascent Sherpa: PVR on ambient air minus PVR on oxygen on arrival to Pyramid	Signif. change in PVR	mean change	-0.163	0.239	11	95% CI: -0.324 to -0.003		Wood units		two tailed paired comparison; 95% CI shown in figure		Ascent Sherpa; Pyr arrival time
Lowlanders: PVR on ambient air minus PVR on oxygen at Late Pyramid time	NS change in PVR	mean change	-0.089	0.347	18	95% CI: -0.261 to 0.083		Wood units		two tailed paired comparison; 95% CI shown in figure		Lowlanders; Late Pyr time
Ascent Sherpa: PVR on ambient air minus PVR on oxygen at Late Pyramid time	NS change in PVR	mean change	0.095	0.507	8	95% CI: -0.329 to 0.519		Wood units		two tailed paired comparison; 95% CI shown in figure		Ascent Sherpa; Late Pyr time
non-Ascent Sherpa: PVR on ambient air minus PVR on oxygen at Late Pyramid time	NS change in PVR	mean change	-0.073	0.256	9	95% CI: -0.270 to 0.124		Wood units		two tailed paired comparison; 95% CI shown in figure		non Ascent Sherpa; Lifelong high altitude exposure
	NS = not significant
	CI = confidence interval
	Pyr = Pyramid at 5,050 m, as described in manuscript
